# Supplementary material for: Positive Association of Serum Alkaline Phosphatase Level with Severe Knee Osteoarthritis: A Nationwide Population-Based Study
Source: Diagnostics (Basel). 2020 Nov 27;10(12):1016. doi: 10.3390/diagnostics10121016 (PMC7760969; doi:10.3390/diagnostics10121016)
Supplement: Supplementary file 1 [file diagnostics-10-01016-s001.zip]

Archive with 2 entries (2 files):
- Figure S1. percentage of participants with weight status according to the severity of osteoarthritis.pptx
- Figure S2. mean value of BMI according to the severity of osteoarthritis.pptx
